# Supplementary material for: Preclinical efficacy of the Wnt/β-catenin pathway inhibitor BC2059 for the treatment of desmoid tumors
Source: PLoS One. 2022 Oct 14;17(10):e0276047. doi: 10.1371/journal.pone.0276047 (PMC9565452; doi:10.1371/journal.pone.0276047)
Supplement: S1 Raw images — (ZIP) [file pone.0276047.s003.zip]

Archive with 5 entries (5 files):
- Uncropped blottings_Braggio et al/Uncropped blotting_Fig 3A.tif
- Uncropped blottings_Braggio et al/Uncropped blotting_Fig 3B_D23.tif
- Uncropped blottings_Braggio et al/Uncropped blotting_Fig 3B_D76.tif
- Uncropped blottings_Braggio et al/Uncropped blotting_Fig 3B_D9.tif
- Uncropped blottings_Braggio et al/Uncropped blotting_Fig 4B and 4D.tif
